# Supplementary material for: Can reflective multicriteria be the new paradigm for healthcare decision-making? The EVIDEM journey
Source: Cost Eff Resour Alloc. 2018 Nov 9;16(Suppl 1):54. doi: 10.1186/s12962-018-0116-9 (PMC6225552; doi:10.1186/s12962-018-0116-9)
Supplement: Supplementary file 4 — Additional file 4. Data analysis and presentation; Excel calculator to facilitate compilation of data and narratives, perform calculation for quantitative approaches and combine them in visual representation to clarify reasoning. [file 12962_2018_116_MOESM4_ESM.xlsx]

## Sheet: Notice
Appendix 4 - EVIDEM 10th Edition Data analysis and visualisation
IMPORTANT NOTICE - SUMMARY Please read before using EVIDEM EVIDEM is a reflective multicriteria approach designed to support the culture of reasonable decision-making by promoting procedural and substantive legitimacy; this includes selection of representative decisionmakers, relevance of reasons for the decision, publicity, appeal, and implementation – based on the ethical framework of accountab…											IMPORTANT NOTICE - DETAILS Please read before using EVIDEM Although EVIDEM does use some features of MCDA, its roots are not in the methodology itself but rather in the natural decision and deliberation process. Its goal is to stimulate reflection, deliberation and reasonable decisions rather than algorithms approaches that traditional MCDA tends to promote. Each aspect of its design is geared to…
											THE MATHEMATICAL ASPECTS ARE THUS DESIGNED TO HELP EXPRESS AND SHARE THE REASONING

## Sheet: Core Model - DRS weighting
Appendix 4 - EVIDEM 10th Edition Data analysis and visualisation
Instructions
1) In tables below, insert data collected from each panelist (weights and scores) to generate statistics, estimate the value of an intervention, and generate graphs
2) Remove or add columns/rows where applicable, ensuring that calculations remain correct. When data are missing for a given criterion, use the average of the group
Weights (Direct Rating Scale method)
	Data entry zone: enter weights given by each evaluator (1 to 5)
Experts/Evaluators	Evaluator 1	Evaluator 2	Evaluator 3	Evaluator 4	Evaluator 5	Evaluator 6	Evaluator 7	Evaluator 8	Evaluator 9	Evaluator 10			Weights (Direct Rating Scale method): statistical analysis by criterion
Decision criteria													Mean	Median	Std Dev	Min	Max	Mean - StdDev	Mean + StdDev
Disease severity													#DIV/0!	#NUM!	#DIV/0!	0	0	#DIV/0!	#DIV/0!	1		SEE NEW RADAR CHARTS, RIGHT
Size of affected population													#DIV/0!	#NUM!	#DIV/0!	0	0	#DIV/0!	#DIV/0!	2
Unmet needs													#DIV/0!	#NUM!	#DIV/0!	0	0	#DIV/0!	#DIV/0!	3
Comparative effectiveness													#DIV/0!	#NUM!	#DIV/0!	0	0	#DIV/0!	#DIV/0!	4
Comparative safety/tolerability													#DIV/0!	#NUM!	#DIV/0!	0	0	#DIV/0!	#DIV/0!	5
Comparative patient-perceived health / PRO													#DIV/0!	#NUM!	#DIV/0!	0	0	#DIV/0!	#DIV/0!	6
Type of preventive benefit													#DIV/0!	#NUM!	#DIV/0!	0	0	#DIV/0!	#DIV/0!	7
Type of therapeutic benefit													#DIV/0!	#NUM!	#DIV/0!	0	0	#DIV/0!	#DIV/0!	8
Comparative cost consequences – cost of intervention													#DIV/0!	#NUM!	#DIV/0!	0	0	#DIV/0!	#DIV/0!	9
Comparative cost consequences – other medical costs													#DIV/0!	#NUM!	#DIV/0!	0	0	#DIV/0!	#DIV/0!	10
Comparative cost consequences – non-medical costs													#DIV/0!	#NUM!	#DIV/0!	0	0	#DIV/0!	#DIV/0!	11
Quality of evidence													#DIV/0!	#NUM!	#DIV/0!	0	0	#DIV/0!	#DIV/0!	12
Expert consensus/clinical practice guidelines													#DIV/0!	#NUM!	#DIV/0!	0	0	#DIV/0!	#DIV/0!	13
Total													#DIV/0!	#NUM!	#DIV/0!	0	0	#DIV/0!	#DIV/0!
													#DIV/0!
Scores for intervention
	Data entry zone: enter scores given by each evaluator (comparative criteria: -5 to 5; noncompartive criteria: 0 to 5)
Experts/Evaluators	Evaluator 1	Evaluator 2	Evaluator 3	Evaluator 4	Evaluator 5	Evaluator 6	Evaluator 7	Evaluator 8	Evaluator 9	Evaluator 10			Scores: statistical analysis by criterion
Decision criteria													Mean	Median	Std Dev	Min	Max	Mean - StdDev	Mean + StdDev
Disease severity													#DIV/0!	#NUM!	#DIV/0!	0	0	#DIV/0!	#DIV/0!	1
Size of affected population													#DIV/0!	#NUM!	#DIV/0!	0	0	#DIV/0!	#DIV/0!	2
Unmet needs													#DIV/0!	#NUM!	#DIV/0!	0	0	#DIV/0!	#DIV/0!	3
Comparative effectiveness													#DIV/0!	#NUM!	#DIV/0!	0	0	#DIV/0!	#DIV/0!	4
Comparative safety/tolerability													#DIV/0!	#NUM!	#DIV/0!	0	0	#DIV/0!	#DIV/0!	5
Comparative patient-perceived health / PRO													#DIV/0!	#NUM!	#DIV/0!	0	0	#DIV/0!	#DIV/0!	6
Type of preventive benefit													#DIV/0!	#NUM!	#DIV/0!	0	0	#DIV/0!	#DIV/0!	7
Type of therapeutic benefit													#DIV/0!	#NUM!	#DIV/0!	0	0	#DIV/0!	#DIV/0!	8
Comparative cost consequences – cost of intervention													#DIV/0!	#NUM!	#DIV/0!	0	0	#DIV/0!	#DIV/0!	9
Comparative cost consequences – other medical costs													#DIV/0!	#NUM!	#DIV/0!	0	0	#DIV/0!	#DIV/0!	10
Comparative cost consequences – non-medical costs													#DIV/0!	#NUM!	#DIV/0!	0	0	#DIV/0!	#DIV/0!	11
Quality of evidence													#DIV/0!	#NUM!	#DIV/0!	0	0	#DIV/0!	#DIV/0!	12
Expert consensus/clinical practice guidelines													#DIV/0!	#NUM!	#DIV/0!	0	0	#DIV/0!	#DIV/0!	13
Normalized weights
Experts/Evaluators	Evaluator 1	Evaluator 2	Evaluator 3	Evaluator 4	Evaluator 5	Evaluator 6	Evaluator 7	Evaluator 8	Evaluator 9	Evaluator 10			Normalized weights: statistical analysis by criterion
Decision criteria													Mean	Median	Std Dev	Min	Max	Mean - StdDev	Mean + StdDev
Disease severity													#DIV/0!	#NUM!	#DIV/0!	0	0	#DIV/0!	#DIV/0!	1
Size of affected population													#DIV/0!	#NUM!	#DIV/0!	0	0	#DIV/0!	#DIV/0!	2
Unmet needs													#DIV/0!	#NUM!	#DIV/0!	0	0	#DIV/0!	#DIV/0!	3
Comparative effectiveness													#DIV/0!	#NUM!	#DIV/0!	0	0	#DIV/0!	#DIV/0!	4
Comparative safety/tolerability													#DIV/0!	#NUM!	#DIV/0!	0	0	#DIV/0!	#DIV/0!	5
Comparative patient-perceived health / PRO													#DIV/0!	#NUM!	#DIV/0!	0	0	#DIV/0!	#DIV/0!	6
Type of preventive benefit													#DIV/0!	#NUM!	#DIV/0!	0	0	#DIV/0!	#DIV/0!	7
Type of therapeutic benefit													#DIV/0!	#NUM!	#DIV/0!	0	0	#DIV/0!	#DIV/0!	8
Comparative cost consequences – cost of intervention													#DIV/0!	#NUM!	#DIV/0!	0	0	#DIV/0!	#DIV/0!	9
Comparative cost consequences – other medical costs													#DIV/0!	#NUM!	#DIV/0!	0	0	#DIV/0!	#DIV/0!	10
Comparative cost consequences – non-medical costs													#DIV/0!	#NUM!	#DIV/0!	0	0	#DIV/0!	#DIV/0!	11
Quality of evidence													#DIV/0!	#NUM!	#DIV/0!	0	0	#DIV/0!	#DIV/0!	12
Expert consensus/clinical practice guidelines													#DIV/0!	#NUM!	#DIV/0!	0	0	#DIV/0!	#DIV/0!	13
Total													#DIV/0!	#NUM!	#DIV/0!	0	0	#DIV/0!	#DIV/0!
Note: Normalized weights must add up to 1.00													#DIV/0!
Value of intervention
Experts/Evaluators	Evaluator 1	Evaluator 2	Evaluator 3	Evaluator 4	Evaluator 5	Evaluator 6	Evaluator 7	Evaluator 8	Evaluator 9	Evaluator 10			Values: statistical analysis by criterion
Decision criteria													Mean	Median	Std Dev	Min	Max	Mean - StdDev	Mean + StdDev
Disease severity													#DIV/0!	#NUM!	#DIV/0!	0	0	#DIV/0!	#DIV/0!	1
Size of affected population													#DIV/0!	#NUM!	#DIV/0!	0	0	#DIV/0!	#DIV/0!	2
Unmet needs													#DIV/0!	#NUM!	#DIV/0!	0	0	#DIV/0!	#DIV/0!	3
Comparative effectiveness													#DIV/0!	#NUM!	#DIV/0!	0	0	#DIV/0!	#DIV/0!	4
Comparative safety/tolerability													#DIV/0!	#NUM!	#DIV/0!	0	0	#DIV/0!	#DIV/0!	5
Comparative patient-perceived health / PRO													#DIV/0!	#NUM!	#DIV/0!	0	0	#DIV/0!	#DIV/0!	6
Type of preventive benefit													#DIV/0!	#NUM!	#DIV/0!	0	0	#DIV/0!	#DIV/0!	7
Type of therapeutic benefit													#DIV/0!	#NUM!	#DIV/0!	0	0	#DIV/0!	#DIV/0!	8
Comparative cost consequences – cost of intervention													#DIV/0!	#NUM!	#DIV/0!	0	0	#DIV/0!	#DIV/0!	9
Comparative cost consequences – other medical costs													#DIV/0!	#NUM!	#DIV/0!	0	0	#DIV/0!	#DIV/0!	10
Comparative cost consequences – non-medical costs													#DIV/0!	#NUM!	#DIV/0!	0	0	#DIV/0!	#DIV/0!	11
Quality of evidence													#DIV/0!	#NUM!	#DIV/0!	0	0	#DIV/0!	#DIV/0!	12
Expert consensus/clinical practice guidelines													#DIV/0!	#NUM!	#DIV/0!	0	0	#DIV/0!	#DIV/0!	13
Total													#DIV/0!	#NUM!	#DIV/0!	0	0	#DIV/0!	#DIV/0!
													#DIV/0!
	Mean weight	Mean normalized weight	Standard deviation of normalized weights	Mean score	Standard deviation of scores	Mean standardized score	Value contribution	Standard deviation of value contribution
Decision criterion
Disease severity	#DIV/0!	#DIV/0!	#DIV/0!	#DIV/0!	#DIV/0!	#DIV/0!	#DIV/0!	#DIV/0!
Size of affected population	#DIV/0!	#DIV/0!	#DIV/0!	#DIV/0!	#DIV/0!	#DIV/0!	#DIV/0!	#DIV/0!
Unmet needs	#DIV/0!	#DIV/0!	#DIV/0!	#DIV/0!	#DIV/0!	#DIV/0!	#DIV/0!	#DIV/0!
Comparative effectiveness	#DIV/0!	#DIV/0!	#DIV/0!	#DIV/0!	#DIV/0!	#DIV/0!	#DIV/0!	#DIV/0!
Comparative safety/tolerability	#DIV/0!	#DIV/0!	#DIV/0!	#DIV/0!	#DIV/0!	#DIV/0!	#DIV/0!	#DIV/0!
Comparative patient-perceived health/PRO	#DIV/0!	#DIV/0!	#DIV/0!	#DIV/0!	#DIV/0!	#DIV/0!	#DIV/0!	#DIV/0!
Type of preventive benefit	#DIV/0!	#DIV/0!	#DIV/0!	#DIV/0!	#DIV/0!	#DIV/0!	#DIV/0!	#DIV/0!
Type of therapeutic benefit	#DIV/0!	#DIV/0!	#DIV/0!	#DIV/0!	#DIV/0!	#DIV/0!	#DIV/0!	#DIV/0!
Comparative cost consequences – cost of intervention	#DIV/0!	#DIV/0!	#DIV/0!	#DIV/0!	#DIV/0!	#DIV/0!	#DIV/0!	#DIV/0!
Comparative cost consequences – other medical costs	#DIV/0!	#DIV/0!	#DIV/0!	#DIV/0!	#DIV/0!	#DIV/0!	#DIV/0!	#DIV/0!
Comparative cost consequences – non-medical costs	#DIV/0!	#DIV/0!	#DIV/0!	#DIV/0!	#DIV/0!	#DIV/0!	#DIV/0!	#DIV/0!
Quality of evidence	#DIV/0!	#DIV/0!	#DIV/0!	#DIV/0!	#DIV/0!	#DIV/0!	#DIV/0!	#DIV/0!
Expert consensus/clinical practice guidelines	#DIV/0!	#DIV/0!	#DIV/0!	#DIV/0!	#DIV/0!	#DIV/0!	#DIV/0!	#DIV/0!
Total	#DIV/0!	#DIV/0!	#DIV/0!	0	0	0	#DIV/0!	#DIV/0!
Decision criterion	Normalized weight rank	Decision criterion	Mean normalized weight	Mean normalized weight (standard deviation)	By normalized weight Ranking	Decision criterion ranked by normalized weight	Mean normalized weight	Label for figure
Disease severity	#DIV/0!	Disease severity	#DIV/0!	#DIV/0!	1	#N/A	#N/A	#N/A
Size of affected population	#DIV/0!	Size of affected population	#DIV/0!	#DIV/0!	2	#N/A	#N/A	#N/A
Unmet needs	#DIV/0!	Unmet needs	#DIV/0!	#DIV/0!	3	#N/A	#N/A	#N/A
Comparative effectiveness	#DIV/0!	Comparative effectiveness	#DIV/0!	#DIV/0!	4	#N/A	#N/A	#N/A
Comparative safety/tolerability	#DIV/0!	Comparative safety/tolerability	#DIV/0!	#DIV/0!	5	#N/A	#N/A	#N/A
Comparative patient-perceived health/PRO	#DIV/0!	Comparative patient-perceived health/PRO	#DIV/0!	#DIV/0!	6	#N/A	#N/A	#N/A
Type of preventive benefit	#DIV/0!	Type of preventive benefit	#DIV/0!	#DIV/0!	7	#N/A	#N/A	#N/A
Type of therapeutic benefit	#DIV/0!	Type of therapeutic benefit	#DIV/0!	#DIV/0!	8	#N/A	#N/A	#N/A
Comparative cost consequences – cost of intervention	#DIV/0!	Comparative cost consequences – cost of intervention	#DIV/0!	#DIV/0!	9	#N/A	#N/A	#N/A
Comparative cost consequences – other medical costs	#DIV/0!	Comparative cost consequences – other medical costs	#DIV/0!	#DIV/0!	10	#N/A	#N/A	#N/A
Comparative cost consequences – non-medical costs	#DIV/0!	Comparative cost consequences – non-medical costs	#DIV/0!	#DIV/0!	11	#N/A	#N/A	#N/A
Quality of evidence	#DIV/0!	Quality of evidence	#DIV/0!	#DIV/0!	12	#N/A	#N/A	#N/A
Expert consensus/clinical practice guidelines	#DIV/0!	Expert consensus/clinical practice guidelines	#DIV/0!	#DIV/0!	13	#N/A	#N/A	#N/A
Overall MCDA Value Estimate

## Sheet: Example - Core Model - DRS
Appendix 4 - EVIDEM 10th Edition Data analysis and visualisation
Instructions
1) In tables below, insert data collected from each panelist (weights and scores) to generate statistics, estimate the value of an intervention, and generate graphs
2) Remove or add columns/rows where applicable, ensuring that calculations remain correct. When data are missing for a given criterion, use the average of the group
Weights (Direct Rating Scale method)
	Data entry zone: enter weights given by each evaluator (1 to 5)
Experts/Evaluators	Evaluator 1	Evaluator 2	Evaluator 3	Evaluator 4	Evaluator 5	Evaluator 6	Evaluator 7	Evaluator 8	Evaluator 9	Evaluator 10			Weights (Direct Rating Scale method): statistical analysis by criterion
Decision criteria													Mean	Median	Std Dev	Min	Max	Mean - StdDev	Mean + StdDev
Disease severity	3	4	1	1	4	3	5	3	4	3			3.1	3	1.28668	1	5	1.81332	4.38668	1
Size of affected population	4	2	2	3	2	3	4	3	2	2			2.7	2.5	0.823273	2	4	1.87673	3.52327	2
Unmet needs	5	4	4	4	3	5	5	5	5	5			4.5	5	0.707107	3	5	3.79289	5.20711	3
Comparative effectiveness	5	4	5	5	4	5	5	4	4	5			4.6	5	0.516398	4	5	4.0836	5.1164	4
Comparative safety/tolerability	5	4	5	5	4	5	5	5	5	5			4.8	5	0.421637	4	5	4.37836	5.22164	5
Comparative patient-perceived health / PRO	3	5	4	4	5	3	5	3	4	4			4	4	0.816497	3	5	3.1835	4.8165	6
Type of preventive benefit	2	4	3	3	3	3	4	3	3	4			3.2	3	0.632456	2	4	2.56754	3.83246	7
Type of therapeutic benefit	2	4	3	3	3	4	4	3	3	4			3.3	3	0.674949	2	4	2.62505	3.97495	8
Comparative cost consequences – cost of intervention	4	5	4	4	3	4	4	3	2	4			3.7	4	0.823273	2	5	2.87673	4.52327	9
Comparative cost consequences – other medical costs	3	1	4	4	3	3	3	3	2	4			3	3	0.942809	1	4	2.05719	3.94281	10
Comparative cost consequences – non-medical costs	2	1	1	2	3	3	3	3	2	2			2.2	2	0.788811	1	3	1.41119	2.98881	11
Quality of evidence	5	4	4	4	5	4	5	4	5	4			4.4	4	0.516398	4	5	3.8836	4.9164	12
Expert consensus/clinical practice guidelines	2	3	2	3	4	3	1	3	5	4			3	3	1.1547	1	5	1.8453	4.1547	13
Total	45	45	42	45	46	48	53	45	46	50			46.5	45.5	3.10018	42	53	43.3998	49.6002
													46.5
Scores for intervention
	Data entry zone: enter scores given by each evaluator (comparative criteria: -5 to 5; noncompartive criteria: 0 to 5)
Experts/Evaluators	Evaluator 1	Evaluator 2	Evaluator 3	Evaluator 4	Evaluator 5	Evaluator 6	Evaluator 7	Evaluator 8	Evaluator 9	Evaluator 10			Scores: statistical analysis by criterion
Decision criteria													Mean	Median	Std Dev	Min	Max	Mean - StdDev	Mean + StdDev
Disease severity	3	4	3	3	3	3	4	3	4	3			3.3	3	0.483046	3	4	2.81695	3.78305	1
Size of affected population	2	2	1	2	2	2	2	2	2	2			1.9	2	0.316228	1	2	1.58377	2.21623	2
Unmet needs	4	4	4	5	4	4	5	4	3	4			4.1	4	0.567646	3	5	3.53235	4.66765	3
Comparative effectiveness	3	2	1	1	3	2	1	3	1	1			1.8	1.5	0.918937	1	3	0.881063	2.71894	4
Comparative safety/tolerability	2	0	1	2	2	0	0	2	0	0			0.9	0.5	0.994429	0	2	-0.0944289	1.89443	5
Comparative patient-perceived health / PRO	1	-1	1	2	1	-1	-1	1	1	0			0.4	1	1.07497	-1	2	-0.674968	1.47497	6
Type of preventive benefit	1	2	0	1	2	0	0	2	1	1			1	1	0.816497	0	2	0.183503	1.8165	7
Type of therapeutic benefit	2	2	1	1	2	1	0	2	2	1			1.4	1.5	0.699206	0	2	0.700794	2.09921	8
Comparative cost consequences – cost of intervention	-4	-4	-2	-4	-3	-4	-4	-4	-4	-3			-3.6	-4	0.699206	-4	-2	-4.29921	-2.90079	9
Comparative cost consequences – other medical costs	-2	-3	-2	-4	-2	-5	-2	-2	-2	-3			-2.7	-2	1.05935	-5	-2	-3.75935	-1.64065	10
Comparative cost consequences – non-medical costs	-2	-3	0	-3	-1	-4	-2	0	-2	-2			-1.9	-2	1.28668	-4	0	-3.18668	-0.613316	11
Quality of evidence	4	3	4	3	4	3	4	4	3	4			3.6	4	0.516398	3	4	3.0836	4.1164	12
Expert consensus/clinical practice guidelines	2	0	1	2	3	0	1	2	2	2			1.5	2	0.971825	0	3	0.528175	2.47183	13
Normalized weights
Experts/Evaluators	Evaluator 1	Evaluator 2	Evaluator 3	Evaluator 4	Evaluator 5	Evaluator 6	Evaluator 7	Evaluator 8	Evaluator 9	Evaluator 10			Normalized weights: statistical analysis by criterion
Decision criteria													Mean	Median	Std Dev	Min	Max	Mean - StdDev	Mean + StdDev
Disease severity	0.0666667	0.0888889	0.0238095	0.0222222	0.0869565	0.0625	0.0943396	0.0666667	0.0869565	0.06			0.0659007	0.0666667	0.0257141	0.0222222	0.0943396	0.0401865	0.0916148	1
Size of affected population	0.0888889	0.0444444	0.047619	0.0666667	0.0434783	0.0625	0.0754717	0.0666667	0.0434783	0.04			0.0579214	0.0550595	0.0165565	0.04	0.0888889	0.0413648	0.0744779	2
Unmet needs	0.111111	0.0888889	0.0952381	0.0888889	0.0652174	0.104167	0.0943396	0.111111	0.108696	0.1			0.0967657	0.097619	0.0139314	0.0652174	0.111111	0.0828344	0.110697	3
Comparative effectiveness	0.111111	0.0888889	0.119048	0.111111	0.0869565	0.104167	0.0943396	0.0888889	0.0869565	0.1			0.0991467	0.0971698	0.0117333	0.0869565	0.119048	0.0874134	0.11088	4
Comparative safety/tolerability	0.111111	0.0888889	0.119048	0.111111	0.0869565	0.104167	0.0943396	0.111111	0.108696	0.1			0.103543	0.106431	0.0106785	0.0869565	0.119048	0.0928643	0.114221	5
Comparative patient-perceived health / PRO	0.0666667	0.111111	0.0952381	0.0888889	0.108696	0.0625	0.0943396	0.0666667	0.0869565	0.08			0.0861063	0.0879227	0.0171448	0.0625	0.111111	0.0689615	0.103251	6
Type of preventive benefit	0.0444444	0.0888889	0.0714286	0.0666667	0.0652174	0.0625	0.0754717	0.0666667	0.0652174	0.08			0.0686502	0.0666667	0.011775	0.0444444	0.0888889	0.0568752	0.0804252	7
Type of therapeutic benefit	0.0444444	0.0888889	0.0714286	0.0666667	0.0652174	0.0833333	0.0754717	0.0666667	0.0652174	0.08			0.0707335	0.0690476	0.0123928	0.0444444	0.0888889	0.0583408	0.0831263	8
Comparative cost consequences – cost of intervention	0.0888889	0.111111	0.0952381	0.0888889	0.0652174	0.0833333	0.0754717	0.0666667	0.0434783	0.08			0.0798294	0.0816667	0.0186178	0.0434783	0.111111	0.0612117	0.0984472	9
Comparative cost consequences – other medical costs	0.0666667	0.0222222	0.0952381	0.0888889	0.0652174	0.0625	0.0566038	0.0666667	0.0434783	0.08			0.0647482	0.065942	0.0213043	0.0222222	0.0952381	0.0434439	0.0860525	10
Comparative cost consequences – non-medical costs	0.0444444	0.0222222	0.0238095	0.0444444	0.0652174	0.0625	0.0566038	0.0666667	0.0434783	0.04			0.0469387	0.0444444	0.015907	0.0222222	0.0666667	0.0310317	0.0628457	11
Quality of evidence	0.111111	0.0888889	0.0952381	0.0888889	0.108696	0.0833333	0.0943396	0.0888889	0.108696	0.08			0.094808	0.0916143	0.0110955	0.08	0.111111	0.0837126	0.105903	12
Expert consensus/clinical practice guidelines	0.0444444	0.0666667	0.047619	0.0666667	0.0869565	0.0625	0.0188679	0.0666667	0.108696	0.08			0.0649084	0.0666667	0.024684	0.0188679	0.108696	0.0402244	0.0895924	13
Total	1	1	1	1	1	1	1	1	1	1			1	1	1.33432e-16	1	1	1	1
Note: Normalized weights must add up to 1.00													1
Value of intervention
Experts/Evaluators	Evaluator 1	Evaluator 2	Evaluator 3	Evaluator 4	Evaluator 5	Evaluator 6	Evaluator 7	Evaluator 8	Evaluator 9	Evaluator 10			Values: statistical analysis by criterion
Decision criteria													Mean	Median	Std Dev	Min	Max	Mean - StdDev	Mean + StdDev
Disease severity	0.04	0.0711111	0.0142857	0.0133333	0.0521739	0.0375	0.0754717	0.04	0.0695652	0.036			0.0449441	0.04	0.0221073	0.0133333	0.0754717	0.0228368	0.0670514	1
Size of affected population	0.0355556	0.0177778	0.00952381	0.0266667	0.0173913	0.025	0.0301887	0.0266667	0.0173913	0.016			0.0222162	0.0213889	0.00785181	0.00952381	0.0355556	0.0143644	0.030068	2
Unmet needs	0.0888889	0.0711111	0.0761905	0.0888889	0.0521739	0.0833333	0.0943396	0.0888889	0.0652174	0.08			0.0789033	0.0816667	0.0130302	0.0521739	0.0943396	0.065873	0.0919335	3
Comparative effectiveness	0.0666667	0.0355556	0.0238095	0.0222222	0.0521739	0.0416667	0.0188679	0.0533333	0.0173913	0.02			0.0351687	0.0296825	0.0175186	0.0173913	0.0666667	0.0176501	0.0526873	4
Comparative safety/tolerability	0.0444444	0	0.0238095	0.0444444	0.0347826	0	0	0.0444444	0	0			0.0191925	0.0119048	0.0211322	0	0.0444444	-0.00193961	0.0403247	5
Comparative patient-perceived health / PRO	0.0133333	-0.0222222	0.0190476	0.0355556	0.0217391	-0.0125	-0.0188679	0.0133333	0.0173913	0			0.00668101	0.0133333	0.0191988	-0.0222222	0.0355556	-0.0125177	0.0258798	6
Type of preventive benefit	0.00888889	0.0355556	0	0.0133333	0.026087	0	0	0.0266667	0.0130435	0.016			0.0139575	0.0131884	0.0124305	0	0.0355556	0.00152703	0.0263879	7
Type of therapeutic benefit	0.0177778	0.0355556	0.0142857	0.0133333	0.026087	0.0166667	0	0.0266667	0.026087	0.016			0.019246	0.0172222	0.00979786	0	0.0355556	0.0094481	0.0290438	8
Comparative cost consequences – cost of intervention	-0.0711111	-0.0888889	-0.0380952	-0.0711111	-0.0391304	-0.0666667	-0.0603774	-0.0533333	-0.0347826	-0.048			-0.0571497	-0.0568553	0.0175896	-0.0888889	-0.0347826	-0.0747393	-0.0395601	9
Comparative cost consequences – other medical costs	-0.0266667	-0.0133333	-0.0380952	-0.0711111	-0.026087	-0.0625	-0.0226415	-0.0266667	-0.0173913	-0.048			-0.0352493	-0.0266667	0.0194045	-0.0711111	-0.0133333	-0.0546537	-0.0158448	10
Comparative cost consequences – non-medical costs	-0.0177778	-0.0133333	0	-0.0266667	-0.0130435	-0.05	-0.0226415	0	-0.0173913	-0.016			-0.0176854	-0.0166957	0.0142144	-0.05	0	-0.0318998	-0.00347106	11
Quality of evidence	0.0888889	0.0533333	0.0761905	0.0533333	0.0869565	0.05	0.0754717	0.0711111	0.0652174	0.064			0.0684503	0.0681643	0.0137607	0.05	0.0888889	0.0546895	0.082211	12
Expert consensus/clinical practice guidelines	0.0177778	0	0.00952381	0.0266667	0.0521739	0	0.00377358	0.0266667	0.0434783	0.032			0.0212061	0.0222222	0.0182048	0	0.0521739	0.00300131	0.0394108	13
Total	0.306667	0.182222	0.190476	0.168889	0.343478	0.0625	0.173585	0.337778	0.265217	0.168			0.219881	0.186349	0.0902157	0.0625	0.343478	0.129666	0.310097
													0.219881
	Mean weight	Mean normalized weight	Standard deviation of normalized weights	Mean score	Standard deviation of scores	Mean standardized score	Value contribution	Standard deviation of value contribution
Decision criterion
Disease severity	3.1	0.0659007	0.0257141	3.3	0.483046	0.66	0.0434944	0.0221073
Size of affected population	2.7	0.0579214	0.0165565	1.9	0.316228	0.38	0.0220101	0.00785181
Unmet needs	4.5	0.0967657	0.0139314	4.1	0.567646	0.82	0.0793479	0.0130302
Comparative effectiveness	4.6	0.0991467	0.0117333	1.8	0.918937	0.36	0.0356928	0.0175186
Comparative safety/tolerability	4.8	0.103543	0.0106785	0.9	0.994429	0.18	0.0186377	0.0211322
Comparative patient-perceived health/PRO	4	0.0861063	0.0171448	0.4	1.07497	0.08	0.00688851	0.0191988
Type of preventive benefit	3.2	0.0686502	0.011775	1	0.816497	0.2	0.01373	0.0124305
Type of therapeutic benefit	3.3	0.0707335	0.0123928	1.4	0.699206	0.28	0.0198054	0.00979786
Comparative cost consequences – cost of intervention	3.7	0.0798294	0.0186178	-3.6	0.699206	-0.72	-0.0574772	0.0175896
Comparative cost consequences – other medical costs	3	0.0647482	0.0213043	-2.7	1.05935	-0.54	-0.034964	0.0194045
Comparative cost consequences – non-medical costs	2.2	0.0469387	0.015907	-1.9	1.28668	-0.38	-0.0178367	0.0142144
Quality of evidence	4.4	0.094808	0.0110955	3.6	0.516398	0.72	0.0682618	0.0137607
Expert consensus/clinical practice guidelines	3	0.0649084	0.024684	1.5	0.971825	0.3	0.0194725	0.0182048
Total	46.5	1	1.33432e-16	0	0	0	0.217063	0.0902157
Decision criterion	Normalized weight rank	Decision criterion	Mean normalized weight	Mean normalized weight (standard deviation)	By normalized weight Ranking	Decision criterion ranked by normalized weight	Mean normalized weight	Label for figure
Disease severity	9	Disease severity	0.0659007	0.07 (0.03)	1	Comparative safety/tolerability	0.103543	0.1 (0.01)
Size of affected population	12	Size of affected population	0.0579214	0.06 (0.02)	2	Comparative effectiveness	0.0991467	0.1 (0.01)
Unmet needs	3	Unmet needs	0.0967657	0.1 (0.01)	3	Unmet needs	0.0967657	0.1 (0.01)
Comparative effectiveness	2	Comparative effectiveness	0.0991467	0.1 (0.01)	4	Quality of evidence	0.094808	0.09 (0.01)
Comparative safety/tolerability	1	Comparative safety/tolerability	0.103543	0.1 (0.01)	5	Comparative patient-perceived health/PRO	0.0861063	0.09 (0.02)
Comparative patient-perceived health/PRO	5	Comparative patient-perceived health/PRO	0.0861063	0.09 (0.02)	6	Comparative cost consequences – cost of intervention	0.0798294	0.08 (0.02)
Type of preventive benefit	8	Type of preventive benefit	0.0686502	0.07 (0.01)	7	Type of therapeutic benefit	0.0707335	0.07 (0.01)
Type of therapeutic benefit	7	Type of therapeutic benefit	0.0707335	0.07 (0.01)	8	Type of preventive benefit	0.0686502	0.07 (0.01)
Comparative cost consequences – cost of intervention	6	Comparative cost consequences – cost of intervention	0.0798294	0.08 (0.02)	9	Disease severity	0.0659007	0.07 (0.03)
Comparative cost consequences – other medical costs	11	Comparative cost consequences – other medical costs	0.0647482	0.06 (0.02)	10	Expert consensus/clinical practice guidelines	0.0649084	0.06 (0.02)
Comparative cost consequences – non-medical costs	13	Comparative cost consequences – non-medical costs	0.0469387	0.05 (0.02)	11	Comparative cost consequences – other medical costs	0.0647482	0.06 (0.02)
Quality of evidence	4	Quality of evidence	0.094808	0.09 (0.01)	12	Size of affected population	0.0579214	0.06 (0.02)
Expert consensus/clinical practice guidelines	10	Expert consensus/clinical practice guidelines	0.0649084	0.06 (0.02)	13	Comparative cost consequences – non-medical costs	0.0469387	0.05 (0.02)
Overall MCDA Value Estimate

## Sheet: Core Model - HPA weighting
Appendix 4 - EVIDEM 10th Edition Data analysis and visualisation
Instructions
1) In table below, insert weights data collected from each panelist using the Hierarchical Point Allocation method to generate statistics, estimate the value of an intervention, and generate graphs. Scores should be entered on the accompanying worksheet, "Data analyses - DRS weighting".
2) Remove or add columns/rows where applicable, ensuring that calculations remain correct. When data are missing for a given criterion, use the average of the group
Weights (Hierarchical Point Allocation method)
	Data entry zone: enter weights given by each evaluator divided by 100 (ie, enter numbers between 0 and 1)
Experts/Evaluators	Evaluator 1	Evaluator 2	Evaluator 3	Evaluator 4	Evaluator 5	Evaluator 6	Evaluator 7	Evaluator 8	Evaluator 9	Evaluator 10			Weights (HPA method): statistical analysis by domain and by criterion
													Mean	Median	Std Dev	Min	Max	Mean - StdDev	Mean + StdDev	Raw Mean (Range)
Domain 1: Need for intervention													#DIV/0!	#NUM!	#DIV/0!	0	0	#DIV/0!	#DIV/0!	#DIV/0!
Disease severity													#DIV/0!	#NUM!	#DIV/0!	0	0	#DIV/0!	#DIV/0!	#DIV/0!	1
Size of affected population													#DIV/0!	#NUM!	#DIV/0!	0	0	#DIV/0!	#DIV/0!	#DIV/0!	2
Unmet needs													#DIV/0!	#NUM!	#DIV/0!	0	0	#DIV/0!	#DIV/0!	#DIV/0!	3
Domain 2: Comparative outcomes of intervention													#DIV/0!	#NUM!	#DIV/0!	0	0	#DIV/0!	#DIV/0!	#DIV/0!
Comparative effectiveness													#DIV/0!	#NUM!	#DIV/0!	0	0	#DIV/0!	#DIV/0!	#DIV/0!	4
Comparative safety/tolerability													#DIV/0!	#NUM!	#DIV/0!	0	0	#DIV/0!	#DIV/0!	#DIV/0!	5
Comparative patient-perceived health / PRO													#DIV/0!	#NUM!	#DIV/0!	0	0	#DIV/0!	#DIV/0!	#DIV/0!	6
Domain 3: Type of benefit of intervention													#DIV/0!	#NUM!	#DIV/0!	0	0	#DIV/0!	#DIV/0!	#DIV/0!
Type of preventive benefit													#DIV/0!	#NUM!	#DIV/0!	0	0	#DIV/0!	#DIV/0!	#DIV/0!	7
Type of therapeutic benefit													#DIV/0!	#NUM!	#DIV/0!	0	0	#DIV/0!	#DIV/0!	#DIV/0!	8
Domain 4: Economic consequences of intervention													#DIV/0!	#NUM!	#DIV/0!	0	0	#DIV/0!	#DIV/0!	#DIV/0!
Comparative cost consequences – cost of intervention													#DIV/0!	#NUM!	#DIV/0!	0	0	#DIV/0!	#DIV/0!	#DIV/0!	9
Comparative cost consequences – other medical costs													#DIV/0!	#NUM!	#DIV/0!	0	0	#DIV/0!	#DIV/0!	#DIV/0!	10
Comparative cost consequences – non-medical costs													#DIV/0!	#NUM!	#DIV/0!	0	0	#DIV/0!	#DIV/0!	#DIV/0!	11
Domain 5: Knowledge about intervention													#DIV/0!	#NUM!	#DIV/0!	0	0	#DIV/0!	#DIV/0!	#DIV/0!
Quality of evidence													#DIV/0!	#NUM!	#DIV/0!	0	0	#DIV/0!	#DIV/0!	#DIV/0!	12
Expert consensus/clinical practice guidelines													#DIV/0!	#NUM!	#DIV/0!	0	0	#DIV/0!	#DIV/0!	#DIV/0!	13
Checking totals (each total must add up to 1.00):
Domain 1 total	0	0	0	0	0	0	0	0	0	0			#DIV/0!
Domain 2 total	0	0	0	0	0	0	0	0	0	0			#DIV/0!
Domain 3 total	0	0	0	0	0	0	0	0	0	0			#DIV/0!
Domain 4 total	0	0	0	0	0	0	0	0	0	0			#DIV/0!
Domain 5 total	0	0	0	0	0	0	0	0	0	0			#DIV/0!
Total for all 5 domains	0	0	0	0	0	0	0	0	0	0			#DIV/0!
Normalized Weights (HPA)
Experts/Evaluators	Evaluator 1	Evaluator 2	Evaluator 3	Evaluator 4	Evaluator 5	Evaluator 6	Evaluator 7	Evaluator 8	Evaluator 9	Evaluator 10			Norm. Weights (HPA method): statistical analysis by domain and by criterion
													Mean	Median	Std Dev	Min	Max	Mean - StdDev	Mean + StdDev
Domain 1: Need for intervention													#DIV/0!	#NUM!	#DIV/0!	0	0	#DIV/0!	#DIV/0!
Disease severity													#DIV/0!	#NUM!	#DIV/0!	0	0	#DIV/0!	#DIV/0!	1
Size of affected population													#DIV/0!	#NUM!	#DIV/0!	0	0	#DIV/0!	#DIV/0!	2
Unmet needs													#DIV/0!	#NUM!	#DIV/0!	0	0	#DIV/0!	#DIV/0!	3
Domain 2: Comparative outcomes of intervention													#DIV/0!	#NUM!	#DIV/0!	0	0	#DIV/0!	#DIV/0!
Comparative effectiveness													#DIV/0!	#NUM!	#DIV/0!	0	0	#DIV/0!	#DIV/0!	4
Comparative safety/tolerability													#DIV/0!	#NUM!	#DIV/0!	0	0	#DIV/0!	#DIV/0!	5
Comparative patient-perceived health / PRO													#DIV/0!	#NUM!	#DIV/0!	0	0	#DIV/0!	#DIV/0!	6
Domain 3: Type of benefit of intervention													#DIV/0!	#NUM!	#DIV/0!	0	0	#DIV/0!	#DIV/0!
Type of preventive benefit													#DIV/0!	#NUM!	#DIV/0!	0	0	#DIV/0!	#DIV/0!	7
Type of therapeutic benefit													#DIV/0!	#NUM!	#DIV/0!	0	0	#DIV/0!	#DIV/0!	8
Domain 4: Economic consequences of intervention													#DIV/0!	#NUM!	#DIV/0!	0	0	#DIV/0!	#DIV/0!
Comparative cost consequences – cost of intervention													#DIV/0!	#NUM!	#DIV/0!	0	0	#DIV/0!	#DIV/0!	9
Comparative cost consequences – other medical costs													#DIV/0!	#NUM!	#DIV/0!	0	0	#DIV/0!	#DIV/0!	10
Comparative cost consequences – non-medical costs													#DIV/0!	#NUM!	#DIV/0!	0	0	#DIV/0!	#DIV/0!	11
Domain 5: Knowledge about intervention													#DIV/0!	#NUM!	#DIV/0!	0	0	#DIV/0!	#DIV/0!
Quality of evidence													#DIV/0!	#NUM!	#DIV/0!	0	0	#DIV/0!	#DIV/0!	12
Expert consensus/clinical practice guidelines													#DIV/0!	#NUM!	#DIV/0!	0	0	#DIV/0!	#DIV/0!	13
Checking totals (each total must add up to 1.00):
Total domains	0	0	0	0	0	0	0	0	0	0			#DIV/0!
Total - criteria	0	0	0	0	0	0	0	0	0	0			#DIV/0!
Note: For calculations below, scores are entered into the DRS data analysis sheet (i.e. the below calculations link to that sheet to obtain scores).
Value of intervention
Experts/Evaluators	Evaluator 1	Evaluator 2	Evaluator 3	Evaluator 4	Evaluator 5	Evaluator 6	Evaluator 7	Evaluator 8	Evaluator 9	Evaluator 10			Values: statistical analysis by criterion
Decision criteria													Mean	Median	Std Dev	Min	Max	Mean - StdDev	Mean + StdDev
Disease severity													#DIV/0!	#NUM!	#DIV/0!	0	0	#DIV/0!	#DIV/0!	1
Size of affected population													#DIV/0!	#NUM!	#DIV/0!	0	0	#DIV/0!	#DIV/0!	2
Unmet needs													#DIV/0!	#NUM!	#DIV/0!	0	0	#DIV/0!	#DIV/0!	3
Comparative effectiveness													#DIV/0!	#NUM!	#DIV/0!	0	0	#DIV/0!	#DIV/0!	4
Comparative safety/tolerability													#DIV/0!	#NUM!	#DIV/0!	0	0	#DIV/0!	#DIV/0!	5
Comparative patient-perceived health / PRO													#DIV/0!	#NUM!	#DIV/0!	0	0	#DIV/0!	#DIV/0!	6
Type of preventive benefit													#DIV/0!	#NUM!	#DIV/0!	0	0	#DIV/0!	#DIV/0!	7
Type of therapeutic benefit													#DIV/0!	#NUM!	#DIV/0!	0	0	#DIV/0!	#DIV/0!	8
Comparative cost consequences – cost of intervention													#DIV/0!	#NUM!	#DIV/0!	0	0	#DIV/0!	#DIV/0!	9
Comparative cost consequences – other medical costs													#DIV/0!	#NUM!	#DIV/0!	0	0	#DIV/0!	#DIV/0!	10
Comparative cost consequences – non-medical costs													#DIV/0!	#NUM!	#DIV/0!	0	0	#DIV/0!	#DIV/0!	11
Quality of evidence													#DIV/0!	#NUM!	#DIV/0!	0	0	#DIV/0!	#DIV/0!	12
Expert consensus/clinical practice guidelines													#DIV/0!	#NUM!	#DIV/0!	0	0	#DIV/0!	#DIV/0!	13
Total													#DIV/0!	#NUM!	#DIV/0!	0	0	#DIV/0!	#DIV/0!
													#DIV/0!
	Mean weight	Mean normalized weight	Standard deviation of normalized weights	Mean score	Standard deviation of scores	Mean standardized score	Value contribution	Standard deviation of value contribution
Decision criterion
Disease severity	#DIV/0!	#DIV/0!	#DIV/0!	#DIV/0!	#DIV/0!	#DIV/0!	#DIV/0!	#DIV/0!
Size of affected population	#DIV/0!	#DIV/0!	#DIV/0!	#DIV/0!	#DIV/0!	#DIV/0!	#DIV/0!	#DIV/0!
Unmet needs	#DIV/0!	#DIV/0!	#DIV/0!	#DIV/0!	#DIV/0!	#DIV/0!	#DIV/0!	#DIV/0!
Comparative effectiveness	#DIV/0!	#DIV/0!	#DIV/0!	#DIV/0!	#DIV/0!	#DIV/0!	#DIV/0!	#DIV/0!
Comparative safety/tolerability	#DIV/0!	#DIV/0!	#DIV/0!	#DIV/0!	#DIV/0!	#DIV/0!	#DIV/0!	#DIV/0!
Comparative patient-perceived health/PRO	#DIV/0!	#DIV/0!	#DIV/0!	#DIV/0!	#DIV/0!	#DIV/0!	#DIV/0!	#DIV/0!
Type of preventive benefit	#DIV/0!	#DIV/0!	#DIV/0!	#DIV/0!	#DIV/0!	#DIV/0!	#DIV/0!	#DIV/0!
Type of therapeutic benefit	#DIV/0!	#DIV/0!	#DIV/0!	#DIV/0!	#DIV/0!	#DIV/0!	#DIV/0!	#DIV/0!
Comparative cost consequences – cost of intervention	#DIV/0!	#DIV/0!	#DIV/0!	#DIV/0!	#DIV/0!	#DIV/0!	#DIV/0!	#DIV/0!
Comparative cost consequences – other medical costs	#DIV/0!	#DIV/0!	#DIV/0!	#DIV/0!	#DIV/0!	#DIV/0!	#DIV/0!	#DIV/0!
Comparative cost consequences – non-medical costs	#DIV/0!	#DIV/0!	#DIV/0!	#DIV/0!	#DIV/0!	#DIV/0!	#DIV/0!	#DIV/0!
Quality of evidence	#DIV/0!	#DIV/0!	#DIV/0!	#DIV/0!	#DIV/0!	#DIV/0!	#DIV/0!	#DIV/0!
Expert consensus/clinical practice guidelines	#DIV/0!	#DIV/0!	#DIV/0!	#DIV/0!	#DIV/0!	#DIV/0!	#DIV/0!	#DIV/0!
Total		#DIV/0!		0	0	0	#DIV/0!	#DIV/0!
Decision criterion	Normalized weight rank	Decision criterion	Mean normalized weight	Mean normalized weight (standard deviation)	By normalized weight Ranking	Decision criterion ranked by normalized weight	Mean normalized weight	Label for figure
Disease severity	#DIV/0!	Disease severity	#DIV/0!	#DIV/0!	1	#N/A	#N/A	#N/A
Size of affected population	#DIV/0!	Size of affected population	#DIV/0!	#DIV/0!	2	#N/A	#N/A	#N/A
Unmet needs	#DIV/0!	Unmet needs	#DIV/0!	#DIV/0!	3	#N/A	#N/A	#N/A
Comparative effectiveness	#DIV/0!	Comparative effectiveness	#DIV/0!	#DIV/0!	4	#N/A	#N/A	#N/A
Comparative safety/tolerability	#DIV/0!	Comparative safety/tolerability	#DIV/0!	#DIV/0!	5	#N/A	#N/A	#N/A
Comparative patient-perceived health/PRO	#DIV/0!	Comparative patient-perceived health/PRO	#DIV/0!	#DIV/0!	6	#N/A	#N/A	#N/A
Type of preventive benefit	#DIV/0!	Type of preventive benefit	#DIV/0!	#DIV/0!	7	#N/A	#N/A	#N/A
Type of therapeutic benefit	#DIV/0!	Type of therapeutic benefit	#DIV/0!	#DIV/0!	8	#N/A	#N/A	#N/A
Comparative cost consequences – cost of intervention	#DIV/0!	Comparative cost consequences – cost of intervention	#DIV/0!	#DIV/0!	9	#N/A	#N/A	#N/A
Comparative cost consequences – other medical costs	#DIV/0!	Comparative cost consequences – other medical costs	#DIV/0!	#DIV/0!	10	#N/A	#N/A	#N/A
Comparative cost consequences – non-medical costs	#DIV/0!	Comparative cost consequences – non-medical costs	#DIV/0!	#DIV/0!	11	#N/A	#N/A	#N/A
Quality of evidence	#DIV/0!	Quality of evidence	#DIV/0!	#DIV/0!	12	#N/A	#N/A	#N/A
Expert consensus/clinical practice guidelines	#DIV/0!	Expert consensus/clinical practice guidelines	#DIV/0!	#DIV/0!	13	#N/A	#N/A	#N/A
Overall MCDA Value Estimate

## Sheet: Contextual Tool
Appendix 4 - EVIDEM 10th Edition Data analysis and visualisation
Important note: Opportunity cost is considered separately from the contextual tool
Instructions
1) In the table below, insert impacts data for each contextual criterion. Enter 1 for positive impact, 0 for no impact, and -1 for negative impact. Impacts data to be entered as single numbers only (not ranges).
2) Remove or add columns/rows where applicable ensuring that calculations remain correct. When data are missing for a given criterion, use the average of the group.
Impacts
	Data entry zone: enter impacts given by each evaluator (-1, 0, or 1)
Experts/Evaluators	Evaluator 1	Evaluator 2	Evaluator 3	Evaluator 4	Evaluator 5	Evaluator 6	Evaluator 7	Evaluator 8	Evaluator 9	Evaluator 10
Contextual criteria												Total negative impact responses	Total neutral impact responses	Total positive impact responses	Total number of responses	Proportion negative impact	Proportion neutral impact	Proportion positive impact		Contextual criterion	proportion responses negative impact	proportion responses positive impact	% responses neutral impact
Mandate and scope of the healthcare system												0	0	0	0	#DIV/0!	#DIV/0!	#DIV/0!		Mandate and scope of the healthcare system	#DIV/0!	#DIV/0!	#DIV/0!
Population priorities and access												0	0	0	0	#DIV/0!	#DIV/0!	#DIV/0!		Population priorities and access	#DIV/0!	#DIV/0!	#DIV/0!
Common goal and specific interests												0	0	0	0	#DIV/0!	#DIV/0!	#DIV/0!		Common goal and specific interests	#DIV/0!	#DIV/0!	#DIV/0!
Environmental impact												0	0	0	0	#DIV/0!	#DIV/0!	#DIV/0!		Environmental impact	#DIV/0!	#DIV/0!	#DIV/0!
System capacity and appropriate use of intervention												0	0	0	0	#DIV/0!	#DIV/0!	#DIV/0!		System capacity and appropriate use of intervention	#DIV/0!	#DIV/0!	#DIV/0!
Political/historical/cultural context												0	0	0	0	#DIV/0!	#DIV/0!	#DIV/0!		Political/historical/cultural context	#DIV/0!	#DIV/0!	#DIV/0!
Total Negative Impacts							0	0	0	0		0	0	0	0	#DIV/0!	#DIV/0!	#DIV/0!		Overall	#DIV/0!	#DIV/0!	#DIV/0!
Total Neutral Impacts							0	0	0	0					0
Total Positive Impacts							0	0	0	0

## Sheet: Example - Contextual Tool
Additional file 4 - EVIDEM 10th Edition Data analysis and visualisation
Instructions
1) In the table below, insert impacts data for each contextual criterion. Enter 1 for positive impact, 0 for no impact, and -1 for negative impact. Impacts data to be entered as single numbers only (not ranges).
2) Remove or add columns/rows where applicable ensuring that calculations remain correct. When data are missing for a given criterion, use the average of the group.
Impacts	Data entry zone: enter impacts given by each evaluator (-1, 0, or 1)
Experts/Evaluators	Evaluator 1	Evaluator 2	Evaluator 3	Evaluator 4	Evaluator 5	Evaluator 6	Evaluator 7	Evaluator 8	Evaluator 9	Evaluator 10
Contextual criteria												Total negative impact responses	Total neutral impact responses	Total positive impact responses	Total number of responses	Proportion negative impact	Proportion neutral impact	Proportion positive impact		Contextual criterion	proportion responses negative impact	proportion responses positive impact	% responses neutral impact
Mandate and scope of the healthcare system	-1	0	-1	-1	0	-1						4	2	0	6	0.666667	0.333333	0		Mandate and scope of the healthcare system	-0.666667	0	33.3
Population priorities and access	1	1	1	0	0	1						0	2	4	6	0	0.333333	0.666667		Population priorities and access	0	0.666667	33.3
Common goal and specific interests	0	1	0	0	1	0						0	4	2	6	0	0.666667	0.333333		Common goal and specific interests	0	0.333333	66.7
Environmental impact	1	1	1	1	0	0						0	2	4	6	0	0.333333	0.666667		Environmental impact	0	0.666667	33.3
System capacity and appropriate use of intervention	-1	1	-1	-1	0	-1						4	1	1	6	0.666667	0.166667	0.166667		System capacity and appropriate use of intervention	-0.666667	0.166667	16.7
Political/historical/cultural context	0	0	0	0	0	0						0	6	0	6	0	1	0		Political/historical/cultural context	0	0	100
Total Negative Impacts	2	0	2	2	0	2	0	0	0	0		8	17	11	36	0.222222	0.472222	0.305556		Overall	-0.222222	0.305556	47.2
Total Neutral Impacts	2	2	2	3	5	3	0	0	0	0					36
Total Positive Impacts	2	4	2	1	1	1	0	0	0	0
